# Supplementary material for: Determining wave direction using curvature parameters
Source: MethodsX. 2016 Jan 16;3:53–61. doi: 10.1016/j.mex.2016.01.003 (PMC4929270; doi:10.1016/j.mex.2016.01.003)
Supplement: Supplementary file 1 [file mmc1.zip]

Archive with 21 entries (18 files):
- mmc1/
- mmc1/alisa.m
- __MACOSX/
- __MACOSX/mmc1/
- __MACOSX/mmc1/._alisa.m
- mmc1/analysis.m
- __MACOSX/mmc1/._analysis.m
- mmc1/arctang.m
- __MACOSX/mmc1/._arctang.m
- mmc1/corrige.m
- __MACOSX/mmc1/._corrige.m
- mmc1/cortheta.m
- __MACOSX/mmc1/._cortheta.m
- mmc1/espec.m
- __MACOSX/mmc1/._espec.m
- mmc1/fpierson.m
- __MACOSX/mmc1/._fpierson.m
- mmc1/integral.m
- __MACOSX/mmc1/._integral.m
- mmc1/simulation.m
- __MACOSX/mmc1/._simulation.m
