# Supplementary material for: Determining wave direction using curvature parameters
Source: MethodsX. 2016 Jan 16;3:53–61. doi: 10.1016/j.mex.2016.01.003 (PMC4929270; doi:10.1016/j.mex.2016.01.003)
Supplement: Supplementary file 1 [file mmc1.zip › mmc1/alisa.m]

% - Smooth spectrum
%Author: Joao Luiz B. de Carvalho

function [aa] = alisa(zn1)

reg = length(zn1);

zzn1 = zn1;
for i = 1:8
    for j = 2:reg/2
        zzn1(j) = (zn1(j-1)+2*zn1(j)+zn1(j+1))/4;
    end
    %zzn1(1) = ((zn1(1)+zn1(2))/2
    zzn1(1) = (zn1(1)+2*zn1(1)+zn1(2))/4;
    zn1 = zzn1;
end
zzn1 = zn1;
aa = zzn1;

zzn1(1) = (zn1(4)+8*zn1(3)+28*zn1(2)+56*zn1(1)+70*zn1(1)+56*zn1(2)+28*zn1(3)+8*zn1(4)+zn1(5))/256;
zzn1(2) = (zn1(3)+8*zn1(2)+28*zn1(1)+56*zn1(1)+70*zn1(2)+56*zn1(3)+28*zn1(4)+8*zn1(5)+zn1(6))/256;
zzn1(3) = (zn1(2)+8*zn1(1)+28*zn1(1)+56*zn1(2)+70*zn1(3)+56*zn1(4)+28*zn1(5)+8*zn1(6)+zn1(7))/256;
zzn1(4) = (zn1(1)+8*zn1(1)+28*zn1(2)+56*zn1(3)+70*zn1(4)+56*zn1(5)+28*zn1(6)+8*zn1(7)+zn1(8))/256;
