# Supplementary material for: Determining wave direction using curvature parameters
Source: MethodsX. 2016 Jan 16;3:53–61. doi: 10.1016/j.mex.2016.01.003 (PMC4929270; doi:10.1016/j.mex.2016.01.003)
Supplement: Supplementary file 1 [file mmc1.zip › mmc1/analysis.m]

% Script of directonal wave calculations using slope and curvature
% parameters.
%Authors: Eduardo V. Queiroz and Joao Luiz B. de Carvalho
clc 
clear,clc

%Number of records
nm = 1000;

for ii = 1:nm
    
    % - Input data
    %hv = Elevation
    %ptx = Slope x
    %pty = Slope y
    %ptxx = Curvaure xx
    %ptyy = Curvature yy
    
    str = num2str(ii);
    dados = csvread([str '_record45.txt']);
    hv = dados(:,1);
    ptx = dados(:,2);
    pty = dados(:,3);
    ptxx = dados(:,4);
    ptyy = dados(:,5);
    
    % - Constant initializing 
    
    %reg = number of points
    %reg2 = number of frequency points 
    %gl = degrees of freedom
    %dt = Time interval
    %donv = direction true north
    
    reg=1024;
    reg2=fix(reg/2);
    gl=50;
    dt=1;
    donv=270;
    
    % - Start variables
        
    %fc = Cutting frequency
    %deltaf = Frequency interval 
    %gl2 = half of degrees of freedom
    %spico = spectral energy at peak frequency
    
    temp=2.*dt;
    fc=1/temp;
    deltaf=fc*2/reg;
    gl2=fix(gl/2);
    spico=0;
    
    % - Discrete Fourier Transform (FFT)
    
    %x1,y1...z6 = real and imaginary vectors.
    
    for i=1:reg;
        z1(i)=hv(i);
        %z3(i)=hv2(i);
        %z5(i)=hv3(i);
        x1(i)=ptx(i);
        y1(i)=pty(i);
        xx1(i)=ptxx(i); 
        yy1(i)=ptyy(i); 
        z2(i)=0;
        z4(i)=0;
        z6(i)=0;
        x2(i)=0;
        y2(i)=0;
        xx2(i)=0; 
        yy2(i)=0; 
    end
      
    aax = fft(x1);
    x1=real(aax);
    x2=imag(aax);
    
    aay = fft(y1);
    y1=real(aay);
    y2=imag(aay);
    
    aaz = fft(z1);
    z1=real(aaz);
    z2=imag(aaz);
    
    %aa = fft(z3);
    %z3=real(aa);
    %z4=imag(aa);
    
    %aa = fft(z5);
    %z5=real(aa);
    %z6=imag(aa);
    
    aaxx=fft(xx1); 
    xx1=real(aaxx);
    xx2=imag(aaxx);
    
    aayy=fft(yy1); 
    yy1=real(aayy);
    yy2=imag(aayy);
    
    %zn1 - zn50 = Fourier coeficients
    
    for i=1:reg2;
        zn1(i)=z1(i)*z1(i);
        zn2(i)=z2(i)*z2(i);
        zn3(i)=z2(i)*x1(i);
        zn4(i)=z1(i)*x2(i);
        zn5(i)=z2(i)*y1(i);
        zn6(i)=z1(i)*y2(i);
        zn7(i)=x1(i)*x1(i);
        zn8(i)=x2(i)*x2(i);
        zn9(i)=y1(i)*y1(i);    
        zn10(i)=y2(i)*y2(i);
        %zn11(i)=z3(i)*z3(i);
        %zn12(i)=z4(i)*z4(i);
        %zn13(i)=z5(i)*z5(i);
        %zn14(i)=z6(i)*z6(i);
        zn15(i)=x2(i)*y1(i);
        zn16(i)=x1(i)*y2(i);
        zn17(i)=x1(i)*y1(i);
        zn18(i)=x2(i)*y2(i);
        zn19(i)=x2(i)*xx1(i); 
        zn20(i)=x1(i)*xx2(i); 
        zn21(i)=x2(i)*yy1(i); 
        zn22(i)=x1(i)*yy2(i); 
        zn23(i)=y2(i)*xx1(i);
        zn24(i)=y1(i)*xx2(i); 
        zn25(i)=y2(i)*yy1(i); 
        zn26(i)=y1(i)*yy2(i); 
        zn27(i)=xx1(i)*xx1(i);
        zn28(i)=xx2(i)*xx2(i);
        zn29(i)=yy1(i)*yy1(i);
        zn30(i)=yy2(i)*yy2(i);
        zn31(i)=xx2(i)*yy1(i);
        zn32(i)=xx1(i)*yy2(i);
        zn33(i)=xx1(i)*yy1(i);
        zn34(i)=xx2(i)*yy2(i);
        zn35(i)=x1(i)*xx1(i); 
        zn36(i)=x2(i)*xx2(i); 
        zn37(i)=y1(i)*yy1(i); 
        zn38(i)=y2(i)*yy2(i); 
        zn39(i)=y1(i)*xx1(i); 
        zn40(i)=y2(i)*xx2(i); 
        zn41(i)=y1(i)*yy1(i); 
        zn42(i)=y2(i)*yy2(i); 
        zn43(i)=z2(i)*xx1(i); 
        zn44(i)=z1(i)*xx2(i); 
        zn45(i)=z2(i)*yy1(i); 
        zn46(i)=z1(i)*yy2(i); 
        zn47(i)=z1(i)*xx1(i);
        zn48(i)=z2(i)*xx2(i);
        zn49(i)=z1(i)*yy1(i);
        zn50(i)=z2(i)*yy2(i);
    end

    % - Smoothing of the spectrum
    
    zn1=alisa(zn1);
    zn2=alisa(zn2);
    zn3=alisa(zn3);
    zn4=alisa(zn4);
    zn5=alisa(zn5);
    zn6=alisa(zn6);
    zn7=alisa(zn7);
    zn8=alisa(zn8);
    zn9=alisa(zn9);
    zn10=alisa(zn10);
    %zn11=alisa(zn11);
    %zn12=alisa(zn12);
    %zn13=alisa(zn13);
    %zn14=alisa(zn14);
    zn15=alisa(zn15);
    zn16=alisa(zn16);
    zn17=alisa(zn17);
    zn18=alisa(zn18);
    zn19=alisa(zn19);
    zn20=alisa(zn20); 
    zn21=alisa(zn21);
    zn22=alisa(zn22);
    zn23=alisa(zn23);
    zn24=alisa(zn24);
    zn25=alisa(zn25);
    zn26=alisa(zn26);
    zn27=alisa(zn27);
    zn28=alisa(zn28);
    zn29=alisa(zn29);
    zn30=alisa(zn30);
    zn31=alisa(zn31);
    zn32=alisa(zn32);
    zn33=alisa(zn33);
    zn34=alisa(zn34);
    zn35=alisa(zn35);
    zn36=alisa(zn36);
    zn37=alisa(zn37);
    zn38=alisa(zn38);
    zn39=alisa(zn39);
    zn40=alisa(zn40);
    zn41=alisa(zn41);
    zn42=alisa(zn42);
    zn43=alisa(zn43);
    zn44=alisa(zn44);
    zn45=alisa(zn45);
    zn46=alisa(zn46);
    zn47=alisa(zn47);
    zn48=alisa(zn48);
    zn49=alisa(zn49);
    zn50=alisa(zn50);
           
    %autn1,autn2,autn3,... = spectrum
    %qd__ = quadspectrum 
    %co__ = coespectrum
    %theta = Direction
    %auxc, auxs = auxiliar codes
    %k = number of wave
    %kk = number of wave (linear theory)
    %s = spread parameter
    
    %r = ratio kk/k
    %fase__ = Phase
    
    % Vectors zero
    for i=1:reg2;
        autn1(i)=0;
        % autn2(i)=0;
        % autn3(i)=0;
        qdn1ew(i)=0;
        qdn1ns(i)=0;
        qdn1xx(i)=0;
        qdn1yy(i)=0;
        qdewxx(i)=0; 
        qdewyy(i)=0; 
        qdnsxx(i)=0; 
        qdnsyy(i)=0; 
        qdnews(i)=0; 
        qdxxyy(i)=0; 
        coewew(i)=0;
        consns(i)=0;
        coxxxx(i)=0; 
        coyyyy(i)=0; 
        conews(i)=0; 
        coxxyy(i)=0; 
        coewxx(i)=0; 
        coewyy(i)=0; 
        consxx(i)=0; 
        consyy(i)=0;
        con1xx(i)=0;
        con1yy(i)=0;
        theta(i)=0; 
        theta12(i)=0;
        theta13(i)=0;
        theta21(i)=0;
        theta22(i)=0;
        thetam(i)=0;
        auxc(i)=0;
        auxs(i)=0;
        k(i)=0;
        kk(i)=0;
        s(i)=0;
        r(i)=0;
        faseew(i)=0;
        fasens(i)=0;
        fasenews(i)=0;
        fasen1xx(i)=0; 
        fasen1yy(i)=0; 
        fasexxyy(i)=0; 
        faseewxx(i)=0; 
        faseewyy(i)=0; 
        fasensxx(i)=0; 
        fasensyy(i)=0; 
    end

    % - Derived spectra
    
    for i=1:reg2;
        autn1(i)=2*dt/reg*(zn1(i)+zn2(i));
        %autn2(i)=2*dt/reg*(zn11(i)+zn12(i));
        %autn3(i)=2*dt/reg*(zn13(i)+zn14(i));
        
        %Quadspectrum
        qdn1ew(i)=2*dt/reg*(zn3(i)-zn4(i));
        qdn1ns(i)=2*dt/reg*(zn5(i)-zn6(i));
        qdn1xx(i)=2*dt/reg*(zn43(i)-zn44(i)); 
        qdn1yy(i)=2*dt/reg*(zn45(i)-zn46(i)); 
        qdewxx(i)=2*dt/reg*(zn19(i)-zn20(i)); 
        qdewyy(i)=2*dt/reg*(zn21(i)-zn22(i)); 
        qdnsxx(i)=2*dt/reg*(zn23(i)-zn24(i)); 
        qdnsyy(i)=2*dt/reg*(zn25(i)-zn26(i)); 
        qdnews(i)=2*dt/reg*(zn15(i)-zn16(i));
        qdxxyy(i)=2*dt/reg*(zn31(i)-zn32(i)); 
        
        %Coespectrum
        coewew(i)=2*dt/reg*(zn7(i)+zn8(i));
        consns(i)=2*dt/reg*(zn9(i)+zn10(i));
        coxxxx(i)=2*dt/reg*(zn27(i)+zn28(i)); 
        coyyyy(i)=2*dt/reg*(zn29(i)+zn30(i)); 
        conews(i)=2*dt/reg*(zn17(i)+zn18(i));
        coxxyy(i)=2*dt/reg*(zn33(i)+zn34(i)); 
        coewxx(i)=2*dt/reg*(zn35(i)+zn36(i)); 
        coewyy(i)=2*dt/reg*(zn37(i)+zn38(i)); 
        consxx(i)=2*dt/reg*(zn39(i)+zn40(i)); 
        consyy(i)=2*dt/reg*(zn41(i)+zn42(i)); 
        con1xx(i)=2*dt/reg*(zn47(i)+zn48(i));
        con1yy(i)=2*dt/reg*(zn49(i)+zn50(i));
        
        %Number of waves
        k(i)=sqrt((coewew(i)+consns(i))/autn1(i));  
        
        %Phase
        faseew(i)  =atan(qdn1ew(i)/coewew(i))*180/pi;
        fasens(i)  =atan(qdn1ns(i)/consns(i))*180/pi;
        fasenews(i)=atan(qdnews(i)/conews(i))*180/pi;
        fasen1xx(i)=atan(qdn1xx(i)/coxxxx(i))*180/pi; 
        fasen1yy(i)=atan(qdn1yy(i)/coyyyy(i))*180/pi; 
        fasexxyy(i)=atan(qdxxyy(i)/coxxyy(i))*180/pi; 
        faseewxx(i)=atan(qdewxx(i)/coewxx(i))*180/pi; 
        faseewyy(i)=atan(qdewyy(i)/coewyy(i))*180/pi; 
        fasensxx(i)=atan(qdnsxx(i)/consxx(i))*180/pi; 
        fasensyy(i)=atan(qdnsyy(i)/consyy(i))*180/pi; 
    end

    % - Direction
    
    %a1,b1,a2,b2, = Fourier coeficients
    %thetaux = Auxiliar variable
    %c = Angular spread coeicient
    %trad = Radian direction
    
    for i=1:reg2
        if autn1(i)>0.0000001
            
            %First order of coeficients
            a1 =(1/pi)*qdn1ew(i)/(autn1(i)*k(i));
            a12=(4/(3*pi))*qdewxx(i)/(autn1(i)*k(i)^3);
            a13=(4/pi)*qdewyy(i)/(autn1(i)*k(i)^3); 
            
            b1 =(1/pi)*qdn1ns(i)/(autn1(i)*k(i));  
            b12=(4/(3*pi))*qdnsyy(i)/(autn1(i)*k(i)^3); 
            b13=(4/pi)*qdnsxx(i)/(autn1(i)*k(i)^3); 
            
            %Second order of coeficients
            a21 = (2/pi)*((con1xx(i)/(autn1(i)*k(i)^2))+1/2);        
            a22 = (-2/pi)*((con1yy(i)/(autn1(i)*k(i)^2))+1/2);         
            a23 = (-1)*2/pi*((consns(i)/(autn1(i)*k(i)^2))-1/2); %??        
            a24 = 2/pi*((coewew(i)/(autn1(i)*k(i)^2))-1/2);        
            a25 = -2/pi*((coyyyy(i)/(autn1(i)*k(i)^4))-3/8);        
            a26 = 2/pi*((coxxxx(i)/(autn1(i)*k(i)^4))-3/8);                  
            
            b2 =2/pi*(conews(i)/((autn1(i)*k(i)^2)));
            
            %Mean of coeficients

            %First order  
             %Curvature
             amc1 =(a12+a13)/2;
             bmc1=(b12+b13)/2;
             %Slope + Mean Curvature
             am1=(a1+a12+a13)/3;
             bm1=(b1+b12+b13)/3;
             
            %Second order (a2)
             %Slope          
             ami2 = a23+a24/2;                   
             %Curvature 
             amc2 =(a21+a22+a25+a26)/4;
             %Slope + Curvature
             am2=(a21+a22+a23+a24+a25+a26)/6;
                        
            %Organize tables
            %First order
            aa1(i) = a1;
            aa12(i) =a12;
            aa13(i)= a13;
            
            bb1(i) = b1;
            bb12(i) = b12;
            bb13(i) = b13;
           
            aamc1(i)=amc1;
            bbmc1(i)=bmc1;
            
            aam1(i)=am1;
            bbm1(i) = bm1;
                        
            %Second order
            
            aa21(i) = a21;
            aa22(i) = a22;
            aa23(i) = a23;
            aa24(i) = a24;
            aa25(i) = a25;
            aa26(i) = a26;
           
            bb2(i)= b2;
            
            aami2(i)=ami2;
            aamc2(i)=amc2;
            aam2(i)=am2;
            bbm2(i)=b2;
               
            %Slope (1st order)
            theta11(i) = cortheta(a1,b1,donv);
            
            %Curvature (1st order)
            theta12(i) = cortheta(a12,b12,donv);
            theta13(i) = 90-cortheta(a13,b13,donv);
           
            %Mean slope and curvature (1st order)
            %thetamc1(i)=(cortheta(amc1,bmc1,donv));   
            thetamc1(i)= (theta12(i)+theta13(i))/2;

            %M�dia Inclina��o e curvatura (Ordem 1)
            %thetam1(i)=(cortheta(am1,bm1,donv));   
            thetam1(i)= (theta11(i)+theta12(i)+theta13(i))/3;

            %Slope (2nd order)
            theta23(i)=0.5*(cortheta(a23,b2,donv)-90);
            theta24(i)=0.5*(cortheta(a24,b2,donv)-90);
            
            %Curvatur2 (2nd Order)
            theta21(i)=90-(0.5*(cortheta(a21,b2,donv)-90));
            theta22(i)=90-(0.5*(cortheta(a22,b2,donv)-90));
            theta25(i)=0.5*(cortheta(a25,b2,donv)-90);
            theta26(i)=0.5*(cortheta(a26,b2,donv)-90);   
            
            %Mean slope (2nd Order)
            %thetami2(i)=0.5*(cortheta(ami2,b2,donv)-90);   
            thetami2(i)= (theta23(i)+theta24(i))/2;
            
            %Mean Curvature (2nd Order)
            %thetamc2(i)=0.5*(cortheta(amc2,b2,donv)-90);   
            thetamc2(i)= (theta21(i)+theta22(i)+theta25(i)+theta26(i))/4;            
            
            %Mean slope and curvature (2nd Order)
            %thetam2(i)=0.5*(cortheta(am2,b2,donv)-90);
            thetam2(i)= (theta23(i)+theta24(i)+theta21(i)+theta22(i)+theta25(i)+theta26(i))/6;            
            
%             %Convert degrees to radian
%             trad(i) = (pi*thetam1(i))/180;
            
             % - Frequency
             f(i)=i*deltaf;
             
             % - Check ratio
             kk(i)=4*f(i)*f(i)*1.006075882;
             r(i)=kk(i)/k(i);
             
             
             % - Significative height
            %especx =  X espectrum
            %Mo = area of the espectrum
            %Hs = Significative height
            
            espectro=espec(hv,dt);
            especx=espectro(:,2);
            especx=alisa(especx);
            mo=integral(reg2,fc,especx);
            Hs=4.01*sqrt(mo);
            
            % - Waves parameter at peak frequency
            maxautn1 = max(autn1);
             if autn1(i)==maxautn1;
                 
                 %Peack frequency
                 fpico=f(i);
                 
                 %Peack energy
                 spico=autn1(i);
                 
                 %Peack direction
                 %Slope (1st Order)
                 dirfp=theta11(i);
                 
                 %Curvasture (1st Order) 
                 dirfp12=theta12(i);
                 dirfp13=theta13(i);
                 
                 %Slope (2nd Order)
                 dirfp23=theta23(i);
                 dirfp24=theta24(i);
                 
                 %Curvature (2nd Order)
                 dirfp21=theta21(i);
                 dirfp22=theta22(i);
                 dirfp25=theta25(i);
                 dirfp26=theta26(i);
                 
                 %Means                 
                 dirfpm=thetam(i);
                 %Slope array (1st Order)
                 dirfpm1=thetam1(i);
                 %Curvature (1st Order)
                 dirfpmc1=thetamc1(i);
                 %Slope  Array (2nd Order)
                 dirfpmi2=thetami2(i);
                 %Curvature (2nd Order)
                 dirfpmc2=thetamc2(i);
                 %Mean (Slope array + Curvature)
                 dirfpm2=thetam2(i);

                 format bank
                 dfp1 = [dirfp dirfp12 dirfp13];
                 dfp2 = [dirfp21 dirfp22 dirfp23 dirfp24 dirfp25 dirfp26];
                 dfpm = [dirfpmc1 dirfpm1  dirfpmi2 dirfpmc2 dirfpm2];
                 dfp = [dfp1 dfp2 dfpm];
             end   
        end
    end
    
    counter = ii
 
    % - Tables of data
    
    %Peack frequency direction
    tbdfp(ii,:) = dfp;
        
    %Frequency
    tbf(ii,:) = f;
    
    %Espectrum
    tbespecx(ii,:) = especx;
    
    %Number of wave
    tbk(ii,:) = k;

    %Number of wave linear teory 
    tbkk(ii,:) = kk;

    %Check ratio
    tbr(ii,:) = r;
    
    %Significative height
    tbhs(ii,:) = Hs;
    
end

% - Descriptive Statistics

%Peak frequency direction
[n,z]=size(tbdfp);

for r =1:z
    %Mean
    mediadfp(1,r) = mean(tbdfp(:,r));
    mediadfp(1,r) = round(mediadfp(1,r)*100)/100;
    
    %Standard deviation
    desvpaddfp(1,r) = std(tbdfp(:,r));
    desvpaddfp(1,r) = round(desvpaddfp(1,r)*100)/100;
    
    %Standard error
    erropadraodfp(1,r) = desvpaddfp(1,r)/sqrt(nm);
    erropadraodfp(1,r) = round(erropadraodfp(1,r)*100)/100;    
    
end


for i = 1:reg2
    
    %Frequency
    mediaf(1,i) = mean(tbf(:,i)); %Mean
    desvpadf(1,i) = std(tbf(:,i)); %Standard deviation 
    erropadraof(1,i) = desvpadf(1,i)/sqrt(nm); %Standard error
    icf(1,i) = 2.58*erropadraof(1,i); %Confidence interval
    
    %Espectrum
    mediaespecx(1,i) = mean(tbespecx(:,i));%Mean
    desvpadespecx(1,i) = std(tbespecx(:,i));%Standard deviation
    erropadraoespecx(1,i) = desvpadespecx(1,i)/sqrt(nm);%Standard error
    icespecx(1,i) = 2.58*erropadraoespecx(1,i);%Confidence interval

    %Number of wave and Check Ratio
    mediak(1,i) = mean(tbk(:,i));
    mediakk(1,i) = mean(tbkk(:,i));
    mediar(1,i) = mean(tbr(:,i));        
    desvpadk(1,i) = std(tbk(:,i));
    desvpadr(1,i) = std(tbr(:,i));
    erropadraok(1,i) = desvpadk(1,i)/sqrt(nm);
    ick(1,i) = 2.58*erropadraok(1,i);    
    erropadraor(1,i) = desvpadr(1,i)/sqrt(nm);
    icr(1,i) = 2.58*erropadraor(1,i);
    
    %Significative height
    mediahs(1,1)=mean(tbhs(:,1));
    desvpadhs(1,1)=std(tbhs(:,1));
     
    %Interval confidence limits    
    climmaxespecx(1,i) = mediaespecx(1,i)+icespecx(1,i);
    climminespecx(1,i) = mediaespecx(1,i)-icespecx(1,i);
    
    climmaxk(1,i) = mediak(1,i)+ick(1,i);
    climmink(1,i) = mediak(1,i)-ick(1,i);
    
    climmaxr(1,i) = mediar(1,i)+icr(1,i);
    climminr(1,i) = mediar(1,i)-icr(1,i);
       
end

% - Figures

%Espectrum 
figure (1)
plot(mediaf,mediaespecx,'k',mediaf,climmaxespecx,':k',mediaf,climminespecx,':k','LineWidth',2)
set(gcf,'Color',[1,1,1]) 
title('Spectral energy','fontname','times','fontsize',12)
xlabel('Frequency (Hz)','fontname','times','fontsize',12)
ylabel('S(f) (m^2/Hz)','fontname','times','fontsize',12)
legend('Mean','C.I.')
%axis([0 1 0 5]) 

%Wave number
figure (2)
plot(mediaf,mediak,'k',mediaf,mediakk,'--k','LineWidth',2)
set(gcf,'Color',[1,1,1])
title('Wave number','fontname','times','fontsize',12)
xlabel('Frequency (Hz)','fontname','times','fontsize',12)
ylabel('K','fontname','times','fontsize',12)
legend('Vertical parameters','Linear Teory')
%axis([0 0.3 0 0.8])
 
%Check Ratio
figure (3)
plot(mediaf,mediar,'k',mediaf,climminr,':k',mediaf,climmaxr,':k','LineWidth',2)
set(gcf,'Color',[1,1,1])
title('Check ratio','fontname','times','fontsize',12)
xlabel('Frequency (Hz)','fontname','times','fontsize',12)
ylabel('K/Kc','fontname','times','fontsize',12)
legend('Mean','C.I.')
%axis([0 0.3 0 1.4])

%Histogram

% %%%%%%%%%%%%%%%%%%%%%%%%%%%%%%%
% ptm100 = find (tbdfp(:,1:3)>120);
% tbdfp(ptm100)=45;
% ptm0 = find (tbdfp(:,1:3)<0);
% tbdfp(ptm0)=45;
% %%%%%%%%%%%%%%%%%%%%%%%%%%%%%%

% for i=4:14
%     if tbdfp(:,i)>80;
%         tbdfp(:,i)=45;
%     end
%     if tbdfp(:,i)<20;
%         tbdfp(:,i)=45;
%     end
% end
        
% %%%%%%%%%%%%%%%%%%%%%%%%%%%%%%%
% ptm80 = find (tbdfp(:,4:14)>80);
% tbdfp(ptm80)=45;
% ptm25 = find (tbdfp(:,4:14)<20);
% tbdfp(ptm25)=45;
% %%%%%%%%%%%%%%%%%%%%%%%%%%%%%%


%1st order
pif = 0.4;

figure(4)
tbdfp1 = tbdfp(:,1);
tbdfp1=[tbdfp1'];
[counts, centers] = hist(tbdfp1);
auxc1 = centers(1)-pif;
lcen = length(centers);
auxc2 = centers(lcen)+pif;
xc1 = [auxc1 centers auxc2];
yc1 = [0 counts 0];
yc1 = (yc1.*100)./nm;

plot(xc1,yc1,'-k')
hold on

tbdfp12 = tbdfp(:,2);
tbdfp12=[tbdfp12'];
[counts, centers] = hist(tbdfp12);
auxc1 = centers(1)-pif;
lcen = length(centers);
auxc2 = centers(lcen)+pif;
xc12 = [auxc1 centers auxc2];
yc12 = [0 counts 0];
yc12 = (yc12.*100)./nm;
plot(xc12,yc12,'--k')

tbdfp13 = tbdfp(:,3);
tbdfp13=[tbdfp13'];
[counts, centers] = hist(tbdfp13);
auxc1 = centers(1)-pif;
lcen = length(centers);
auxc2 = centers(lcen)+pif;
xc13 = [auxc1 centers auxc2];
yc13 = [0 counts 0];
yc13 = (yc13.*100)./nm;
plot(xc13,yc13,':k')

title(' 1st order','fontname','times','fontsize',12)
set(gcf,'Color',[1,1,1])
h = findobj(gca,'Type','patch');
set(h,'FaceColor','w','EdgeColor','k')
xlabel('Dire��o (�)','fontname','times','fontsize',12)
ylabel('Porcento (%)','fontname','times','fontsize',12)
legend('Slope', 'Curvature 1', 'Curvature 2')
box off
%axis([mi ma 0 yma]) 

%2nd order
figure(5)

tbdfp23 = tbdfp(:,6);
tbdfp23=[tbdfp23'];
[counts, centers] = hist(tbdfp23);
auxc1 = centers(1)-pif;
lcen = length(centers);
auxc2 = centers(lcen)+pif;
xc23 = [auxc1 centers auxc2];
yc23 = [0 counts 0];
yc23 = (yc23.*100)./nm;
plot(xc23,yc23,'--k')
hold on

tbdfp21 = tbdfp(:,4);
tbdfp21=[tbdfp21'];
[counts, centers] = hist(tbdfp21);
auxc1 = centers(1)-pif;
lcen = length(centers);
auxc2 = centers(lcen)+pif;
xc21 = [auxc1 centers auxc2];
yc21 = [0 counts 0];
yc21 = (yc21.*100)./nm;
plot(xc21,yc21,'-k')

tbdfp22 = tbdfp(:,5);
tbdfp22=[tbdfp22'];
[counts, centers] = hist(tbdfp22);
auxc1 = centers(1)-pif;
lcen = length(centers);
auxc2 = centers(lcen)+pif;
xc22 = [auxc1 centers auxc2];
yc22 = [0 counts 0];
yc22 = (yc22.*100)./nm;
plot(xc22,yc22,'.-k')

tbdfp25 = tbdfp(:,8);
tbdfp25=[tbdfp25'];
[counts, centers] = hist(tbdfp25);
auxc1 = centers(1)-pif;
lcen = length(centers);
auxc2 = centers(lcen)+pif;
xc25 = [auxc1 centers auxc2];
yc25 = [0 counts 0];
yc25 = (yc25.*100)./nm;
plot(xc25,yc25,':k')

tbdfp26 = tbdfp(:,9);
tbdfp26=[tbdfp26'];
[counts, centers] = hist(tbdfp26);
auxc1 = centers(1)-pif;
lcen = length(centers);
auxc2 = centers(lcen)+pif;
xc26 = [auxc1 centers auxc2];
yc26 = [0 counts 0];
yc26 = (yc26.*100)./nm;
plot(xc26,yc26,'-.k')

title(' 2nd order','fontname','times','fontsize',12)
set(gcf,'Color',[1,1,1])
h = findobj(gca,'Type','patch');
set(h,'FaceColor','w','EdgeColor','k')
xlabel('Dire��o (�)','fontname','times','fontsize',12)
ylabel('Porcento (%)','fontname','times','fontsize',12)
legend('Slope','Curvature 1', 'Curvature 2', 'Curvature 3','Curvature 4')
box off
%axis([mi ma 0 yma]) 

%Tables

tbescpec =[mediaf' mediaespecx' climmaxespecx' climminespecx'];
tbratio = [mediaf' mediar' climminr' climmaxr'];
tbestatistica =[mediadfp',desvpaddfp',erropadraodfp'];
tbhist = [xc1' yc1' xc12' yc12' xc13' yc13' xc23' yc23' xc21' yc21' xc22' yc22' xc25' yc25' xc26' yc26'];
% xlswrite('tbescpec_45.xlsx',tbescpec)
% xlswrite('tbratio_45.xlsx',tbratio)
% xlswrite('tbestatistica_45.xlsx',tbestatistica)
% xlswrite('tbhist_45.xlsx',tbhist)
