# Supplementary material for: Determining wave direction using curvature parameters
Source: MethodsX. 2016 Jan 16;3:53–61. doi: 10.1016/j.mex.2016.01.003 (PMC4929270; doi:10.1016/j.mex.2016.01.003)
Supplement: Supplementary file 1 [file mmc1.zip › mmc1/arctang.m]

%Calculates the arc tangent of b/a between 0 and 2 pi
%Authors: Eduardo V. Queiroz and Joao Luiz B. de Carvalho
function [arctang]=arctang(b,a)

arct=atan(abs(b)/abs(a));
if a>0 & b>0
    arctang=2*pi-arct;
end
if a>0 & b<0
    arctang=pi+arct;
end
if a<0 & b<0
    arctang=pi-arct;
end
if a<0 & b>0
    arctang=pi+arct;
end
