# Supplementary material for: Determining wave direction using curvature parameters
Source: MethodsX. 2016 Jan 16;3:53–61. doi: 10.1016/j.mex.2016.01.003 (PMC4929270; doi:10.1016/j.mex.2016.01.003)
Supplement: Supplementary file 1 [file mmc1.zip › mmc1/corrige.m]

%Angular correction
%Author: Joao Luiz Baptista de Carvalho
function [direcao] = corrige(ang)

if ang>=0 & ang<90
    direcao = -(90+ang);
else
    direcao = 270-ang;
end
direcao = mod(direcao,360);
