# Supplementary material for: Determining wave direction using curvature parameters
Source: MethodsX. 2016 Jan 16;3:53–61. doi: 10.1016/j.mex.2016.01.003 (PMC4929270; doi:10.1016/j.mex.2016.01.003)
Supplement: Supplementary file 1 [file mmc1.zip › mmc1/cortheta.m]

%Calculate the direction
%Authors: Eduardo V. Queiroz and Joao Luiz B. de Carvalho
function [corteta] = cortheta(a,b,donv);

corteta = (arctang(b,a)*180)/pi;

%Redu�ao dos dados para o N.V.
corteta = corteta-donv-180;
corteta = mod(corteta,360);

%Retira valores negativos depois da redu�ao
if corteta<0
    corteta = 360+corteta;
end
