# Supplementary material for: Determining wave direction using curvature parameters
Source: MethodsX. 2016 Jan 16;3:53–61. doi: 10.1016/j.mex.2016.01.003 (PMC4929270; doi:10.1016/j.mex.2016.01.003)
Supplement: Supplementary file 1 [file mmc1.zip › mmc1/espec.m]

%Calculate  the spectra of a time serie
%Author: Joao Luiz Baptista de Carvalho
function [aa]=espec(x,dt)

%x= Horizontal components
%dt time interval
reg=length(x);
reg2=reg/2;
fc=1/(2*dt);
deltaf=fc*2/reg:fc*2/reg:fc;

%calculate fft

x1=fft(x-mean(x));

%Real e imaginary

z1=real(x1);
z2=imag(x1);

zn1 = z1.*z1;
zn2 = z2.*z2;

%Smooth the spectra

zn1=alisa(zn1);
zn2=alisa(zn2);

%calcula o espectro 

autn1 = 2*dt/reg.*(zn1+zn2);

%Limits of interval confidence 95%

icinf = autn1*14/26.12;
icsup = autn1*14/5.63;

%aa=[deltaf' autn1(1:reg2) icinf(1:reg2) icsup(1:reg2)];
aa=[deltaf' autn1(1:reg2) icinf(1:reg2) icsup(1:reg2)];
