# Supplementary material for: Determining wave direction using curvature parameters
Source: MethodsX. 2016 Jan 16;3:53–61. doi: 10.1016/j.mex.2016.01.003 (PMC4929270; doi:10.1016/j.mex.2016.01.003)
Supplement: Supplementary file 1 [file mmc1.zip › mmc1/fpierson.m]

%Pierson function
function [pierson] = fpierson(f,fp,gama,hsig)

%Input variables
%f = frequency
%fp = peak frequency
%gama = gama constant
%hsig = significative height

tp = 1/fp;
alfa_O = 0.0624/(0.23+0.0336*gama-0.185/(1.9+gama));
if f<=fp
    sigma = 0.07;
else 
    sigma = 0.09;
end
uu = tp*f-1;
oo = -(uu^2)/(2*sigma^2);
if oo<-300
    aa = 1.0;
else
    aa = gama^(exp(oo));
end
ee = tp*f;
pierson = alfa_O*(hsig^2)*(1./tp^4)*(1./f^5)*exp(-1.25*(1./ee^4))*aa;
