# Supplementary material for: Determining wave direction using curvature parameters
Source: MethodsX. 2016 Jan 16;3:53–61. doi: 10.1016/j.mex.2016.01.003 (PMC4929270; doi:10.1016/j.mex.2016.01.003)
Supplement: Supplementary file 1 [file mmc1.zip › mmc1/integral.m]

%Calculate the integral of a function by method of Newton
%Authors: Eduardo V. Queiroz and Joao Luiz B. de Carvalho
function [somat] = integral(reg2,fc,qd);

somat = 0.0;
deltaf = fc/reg2;
for i = 2:reg2-1
    somat = somat+qd(i)*deltaf;
end
somat = somat+(qd(1)+qd(reg2))/2*deltaf;
