# Supplementary material for: Determining wave direction using curvature parameters
Source: MethodsX. 2016 Jan 16;3:53–61. doi: 10.1016/j.mex.2016.01.003 (PMC4929270; doi:10.1016/j.mex.2016.01.003)
Supplement: Supplementary file 1 [file mmc1.zip › mmc1/simulation.m]

%-Script of simulation of waves records.
%Authors: Eduardo V. Queiroz and Joao Luiz B. de Carvalho

%-This program generate records of waves used on the models to
%calculate the directional spectra.

clear,clc
numreg = 1000;
format short
fop='char(';
for ii = 1:numreg; 
    
    %-Input data
    h=10; %Depth
    hsig=0.30; %Significative height
    tp=3; % Peack period
    fmin = 0.1; %Minimum frequency
    fmax = 0.5; %Maximum frequency
       
    dt=1; %Time interval
    x=0; %X position
    y=0; %Y Position
    
    tetamean=45; %Mean direction
    tetamax=tetamean + 15; %Max direction
    tetamin=tetamean - 15; %Max direction
    gama=3; %Gama constant
    smax=50;%spread parameter                                  
    num=1024; %Number of data                               
    km=100; %Number of frequency                                  
    kn=36; %Number of direction

    %Define variables
    g=9.81;
    fp=1/tp; %Peak frequency
    deltaf=(fmax-fmin)/(km-1); %Frequency interval
    
    %Angular correction
    tetamean=corrige(tetamean);
    tetamin=corrige(tetamin);
    tetamax=corrige(tetamax);      
    tetamin=tetamin*pi/180;
    tetamean=tetamean*pi/180;
    tetamax=tetamax*pi/180;
    deltateta=(tetamax-tetamin)/(kn-1); %Incremento em dire�ao

    %Sin Cosin calculations
    for n=1:kn;
        teta=tetamin+(n-1)*deltateta; 
        oo=tetamean-teta;
        co(n)=cos(teta);
        si(n)=sin(teta);
        cs(n)=cos(oo);
        sn(n)=sin(oo);
        cn(n)=cos(-oo/2);
    end
    for m=1:km;
        f(m)=fmin+(m-1)*deltaf+rand*deltaf; 
        coss(1,m)=cos(2*pi*f(m)*dt);     
        sinn(1,m)=sin(2*pi*f(m)*dt);  
        codt(m)=coss(1,m);   
        sndt(m)=sinn(1,m);   
        k(m)=4*pi^2*f(m)^2/g;

        %Spectral frequency
        sf=fpierson(f(m), fp, gama, hsig);

        %Angular spread coefficient
        if f(m)<=fp;
            s=smax*(f(m)/fp)^5;
            stt(m)=smax*(f(m)/fp)^5;
        else
            s=smax/(f(m)/fp)^2.5;
            stt(m)=smax/(f(m)/fp)^2.5;
        end

        %Angular spread function integral
        integ=0;
        for j=2:kn-1;
            integ=integ+cn(j)^(2*s)*deltateta;
        end
        somat=integ+((cn(1)^(2*s)+cn(kn)^(2*s))/2)*deltateta;
        gzero=1/somat;
        
        for n=1:kn;
        
            %Amplitude         
            fase=rand*2*pi;
            gteta=gzero*cn(n)^(2*s);     
            a=sqrt(2*sf*deltaf)*sqrt(gteta*deltateta);
    
            %Geometric reduction
            tt=k(m)*(x*cs(n)+y*sn(n))+fase;    
            ttc(m,n)=a*cos(tt);
            tts(m,n)=a*sin(tt);
            
            ttcx(m,n)=ttc(m,n)*k(m)*co(n);
            ttsx(m,n)=-tts(m,n)*k(m)*co(n);
        
            ttcy(m,n)=ttc(m,n)*k(m)*si(n);
            ttsy(m,n)=-tts(m,n)*k(m)*si(n);
        
            ttcxx(m,n)=-tts(m,n)*(k(m)*co(n))^2;
            ttsxx(m,n)=-ttc(m,n)*(k(m)*co(n))^2;
        
            ttcyy(m,n)=-tts(m,n)*(k(m)*si(n))^2;
            ttsyy(m,n)=-ttc(m,n)*(k(m)*si(n))^2;
        end
    end
    for i=1:num;
        
        pc=i*10/(num/10); %Counter
        %Create vectors
        eta=0;
        etax=0;
        etay=0;
        etaxx=0;
        etayy=0;        
        t=i*dt;
        for m=1:km;        
            cm=0;
            sm=0;
            cmx=0;
            smx=0;
            cmy=0;
            smy=0;
            cmxx=0;
            smxx=0;
            cmyy=0;
            smyy=0;
            
            % Formulations of the simulation model
            for n=1:kn;
                cm=cm+ttc(m,n);
                sm=sm+tts(m,n);            
                cmx=cmx+ttcx(m,n);
                smx=smx+ttsx(m,n);            
                cmy=cmy+ttcy(m,n);
                smy=smy+ttsy(m,n);            
                cmxx=cmxx+ttcxx(m,n);
                smxx=smxx+ttsxx(m,n);            
                cmyy=cmyy+ttcyy(m,n);
                smyy=smyy+ttsyy(m,n);
            end
            if i==1            
                arg=2*pi*f(m)*t; 
                eta=eta+cm*cos(arg)+sm*sin(arg);
                etax=etax+smx*cos(arg)+cmx*sin(arg);
                etay=etay+smy*cos(arg)+cmy*sin(arg);
                etaxx=etaxx+smxx*cos(arg)+cmxx*sin(arg);
                etayy=etayy+smyy*cos(arg)+cmyy*sin(arg);
                coss(2,m)=coss(1,m); 
                sinn(2,m)=sinn(1,m);                 
            else
                coss(2,m)=coss(1,m)*codt(m)-sinn(1,m)*sndt(m);
                sinn(2,m)=sinn(1,m)*codt(m)+coss(1,m)*sndt(m);   
                eta=eta+cm*coss(2,m)+sm*sinn(2,m);
                etax=etax+smx*coss(2,m)+cmx*sinn(2,m);
                etay=etay+smy*coss(2,m)+cmy*sinn(2,m);
                etaxx=etaxx+smxx*coss(2,m)+cmxx*sinn(2,m);
                etayy=etayy+smyy*coss(2,m)+cmyy*sinn(2,m);
            end
        end
        for m=1:km;
            coss(1,m)=coss(2,m); 
            sinn(1,m)=sinn(2,m); 
        end
        neta(i)=eta;
        netax(i)=etax;
        netay(i)=etay;
        netaxx(i)=etaxx;
        netayy(i)=etayy;                      
    end
    counter = ii %counter
    
    %Create tables
    tbneta(ii,1:num) = neta;
    tbnetax(ii,1:num) = netax;
    tbnetay(ii,1:num) = netay;
    tbnetaxx(ii,1:num) = netaxx;
    tbnetayy(ii,1:num) = netayy;
    registro = [neta',netax',netay',netaxx',netayy'];
    
    str = num2str(ii);
    %Save file
    csvwrite([str,'_record45.txt'],registro)
end
